# Supplementary material for: Metastable dynamics in heterogeneous neural fields
Source: Front Syst Neurosci. 2015 Jun 30;9:97. doi: 10.3389/fnsys.2015.00097 (PMC4485166; doi:10.3389/fnsys.2015.00097)
Supplement: Supplementary file 1 [file Presentation1.ZIP]

Archive with 8 entries (8 files):
- neural-field-toolbox/amarieq.m
- neural-field-toolbox/amarikernels.m
- neural-field-toolbox/conshs.m
- neural-field-toolbox/conskernels.m
- neural-field-toolbox/createshs.m
- neural-field-toolbox/iniamari.m
- neural-field-toolbox/solveamari.m
- fig4anime.gif
