# Supplementary material for: Metastable dynamics in heterogeneous neural fields
Source: Front Syst Neurosci. 2015 Jun 30;9:97. doi: 10.3389/fnsys.2015.00097 (PMC4485166; doi:10.3389/fnsys.2015.00097)
Supplement: Supplementary file 1 [file Presentation1.ZIP › neural-field-toolbox/amarieq.m]

function dVdt = amarieq(t, V, K1, K2)

% AMARIEQ defines Amari neural field equation
% function dVdt = amarieq(t, V, K1, K2)

% inputs:
% t         = timeline
% V         = neural field
% K1, K2    = Volterra kernels of neural field equation
%
% ouput:
% dVdt      = temporal derivative
%
% Requires TensorToolbox 
%   http://www.sandia.gov/~tgkolda/TensorToolbox/index-2.5.html
%
% References:
% Amari, S.-I. (1977). Dynamics of pattern formation in lateral-inhibition 
% type neural fields. Biological Cybernetics, 27, 77 - 87.
% beim Graben, P. & Potthast, R. (2012). A dynamic field account to 
% language-related brain potentials. In: Rabinovich, M.; Friston, K. 
% & Varona, P. (Eds.) Principles of Brain Dynamics: Global State 
% Interactions, MIT Press, 93 - 112.
% beim Graben, P. & Hutt, A. (2014). Attractor and saddle node dynamics in 
% heterogeneous neural fields. EPJ Nonlinear Biomedical Physics, 2, 4.


% integrates the K2 kernel 
% via tensor-times-tensor ttv
intk2 = double(ttv(K2, {V, V}, [2 3]));    

% computes temporal derivative
dVdt = -V + K1 * V + intk2;

return
