# Supplementary material for: Metastable dynamics in heterogeneous neural fields
Source: Front Syst Neurosci. 2015 Jun 30;9:97. doi: 10.3389/fnsys.2015.00097 (PMC4485166; doi:10.3389/fnsys.2015.00097)
Supplement: Supplementary file 1 [file Presentation1.ZIP › neural-field-toolbox/amarikernels.m]

function [K1, K2] = amarikernels(V_patterns, sigmarange, compbias, contourflag)

% create SHS dynamics
[sigma, rho] = conshs(V_patterns, sigmarange, compbias, contourflag);

% construct kernels
[K1, K2] = conskernels(sigma, rho, V_patterns);

return
