# Supplementary material for: Metastable dynamics in heterogeneous neural fields
Source: Front Syst Neurosci. 2015 Jun 30;9:97. doi: 10.3389/fnsys.2015.00097 (PMC4485166; doi:10.3389/fnsys.2015.00097)
Supplement: Supplementary file 1 [file Presentation1.ZIP › neural-field-toolbox/conshs.m]

function [sigma, rho] = conshs(V_patterns, sigmarange, compbias, contourflag)

% CONSHS constructs SHS dynamics from prescribed pattern sequence
% function [sigma, rho] = conshs(V_patterns, sigmarange, compbias, contourflag)
%
% inputs:
% V_patterns    = neural pattern (saddles) sequence : V_patterns(space, pattern number)
% sigmarange    = range of growth rates
% compbias      = bias of competition matrix
% contourflag   = flag indicating heteroclinic contour =1, otherwise =0
%
% outputs:
% sigma = vector of growth rates
% rho   = winnerless competition matrix
%
% Requires TensorToolbox 
%   http://www.sandia.gov/~tgkolda/TensorToolbox/index-2.5.html
%
% References:
% Amari, S.-I. (1977). Dynamics of pattern formation in lateral-inhibition 
% type neural fields. Biological Cybernetics, 27, 77 - 87.
% beim Graben, P. & Potthast, R. (2012). A dynamic field account to 
% language-related brain potentials. In: Rabinovich, M.; Friston, K. 
% & Varona, P. (Eds.) Principles of Brain Dynamics: Global State 
% Interactions, MIT Press, 93 - 112.
% beim Graben, P. & Hutt, A. (2014). Attractor and saddle node dynamics in 
% heterogeneous neural fields. EPJ Nonlinear Biomedical Physics, 2, 4.

% determine pattern number
N = size(V_patterns, 2);

% pattern sequence
shs = 1 : N;
if contourflag
    shs = [ shs 1 ];
end

% growth rates
sigma = linspace(sigmarange(1), sigmarange(2), N)';

% initialize interactions
rho = compbias * ones(N);
for i = 1 : N
    rho(i, i) = 1;
end

% create SHS interaction
rho = createshs(shs, sigma, rho);

return
