# Supplementary material for: Metastable dynamics in heterogeneous neural fields
Source: Front Syst Neurosci. 2015 Jun 30;9:97. doi: 10.3389/fnsys.2015.00097 (PMC4485166; doi:10.3389/fnsys.2015.00097)
Supplement: Supplementary file 1 [file Presentation1.ZIP › neural-field-toolbox/conskernels.m]

function [K1, K2] = conskernels(sigma, rho, V_patterns)

% CONSKERNELS constructs kernels of the Amari equation for Lotka-Volterra SHS dynamic 
% function [K1, K2] = conskernels(sigma, rho, V_patterns)
%
% Constructs kernels of the Amari equation for Lotka-Volterra SHS dynamic 
% (= stable heteroclinique sequences) and prescribed patterns
%
% inputs:
% sigma      = growth rates of the Lotka-Volterra dynamic
% rho        = interaction weights of the Lotka-Volterra dynamic
% V_patterns = neural pattern (saddles) sequence : V_patterns(space, pattern number)
% delta_x = spatial sampling
%
% outputs:
% K1, K2     = Volterra kernels of Amari equation 
%
% Requires TensorToolbox 
%   http://www.sandia.gov/~tgkolda/TensorToolbox/index-2.5.html
%
% References:
% Amari, S.-I. (1977). Dynamics of pattern formation in lateral-inhibition 
% type neural fields. Biological Cybernetics, 27, 77 - 87.
% beim Graben, P. & Potthast, R. (2012). A dynamic field account to 
% language-related brain potentials. In: Rabinovich, M.; Friston, K. 
% & Varona, P. (Eds.) Principles of Brain Dynamics: Global State 
% Interactions, MIT Press, 93 - 112.
% beim Graben, P. & Hutt, A. (2014). Attractor and saddle node dynamics in 
% heterogeneous neural fields. EPJ Nonlinear Biomedical Physics, 2, 4.

% determine pattern number
N = size(sigma, 1);

% adjoint patterns
V_plus = pinv(V_patterns);

% initialize K1, K2
K1 = 0; % becomes matrix
K2 = 0; % becomes rank 3 tensor

% compute Hebbian and other kernels
% for all patterns
for k = 1 : N
        
    H = V_patterns(:, k) * V_plus(k, :);    % Hebbian kernel
    K1 = K1 + (sigma(k) + 1) * H;
    T = tensor(H);    
        
    % for all patterns
    for j = 1 : N                
        Vp = tensor(V_plus(j, :));        
        Tp = squeeze(ttt(T, Vp));
        K2 = K2 + rho(k, j) * sigma(j) * Tp;            
    end

end

K2 = - K2;

return
