# Supplementary material for: Metastable dynamics in heterogeneous neural fields
Source: Front Syst Neurosci. 2015 Jun 30;9:97. doi: 10.3389/fnsys.2015.00097 (PMC4485166; doi:10.3389/fnsys.2015.00097)
Supplement: Supplementary file 1 [file Presentation1.ZIP › neural-field-toolbox/createshs.m]

function rho = createSHS(saddles, sigma, rho);

% function rho = createSHS(saddles, sigma, rho);
% creates stable heteroclinc sequence from prescribed list of saddle nodes
% in "saddles" from increments "sigma"
% output: interaction matrix rho

% References: 
% Afraimovich, V. S.; Zhigulin, V. P. & Rabinovich, M. I. On the origin of
% reproducible sequential activity in neural circuits. Chaos, 2004, 14, 1123 - 1129.
% Rabinovich, M. I.; Huerta, R.; Varona, P. & Afraimovich, V. S. Transient 
% cognitive dynamics, metastability, and decision making.
% PLoS Computational Biology, 2008, 4, e1000072.

sn = size(saddles, 2);
n = size(rho, 1);

k = 1; 
rho(saddles(k+1), saddles(k)) = sigma(saddles(k+1))/sigma(saddles(k)) - 0.5;  

for k = 2 : sn - 1
    rho(saddles(k-1), saddles(k)) = sigma(saddles(k-1))/sigma(saddles(k)) + 0.5;    
    rho(saddles(k+1), saddles(k)) = sigma(saddles(k+1))/sigma(saddles(k)) - 0.5;  
    for i = 1 : n
        if (i ~= saddles(k-1)) && (i ~= saddles(k)) && (i ~= saddles(k+1))
            rho(i, saddles(k)) = ...
                rho(saddles(k-1), saddles(k)) + ...
                (sigma(i) - sigma(saddles(k-1))) / sigma(saddles(k)) + 2;
        end
    end
end

k = sn;
rho(saddles(k-1), saddles(k)) = sigma(saddles(k-1))/sigma(saddles(k)) + 0.5;    
