# Supplementary material for: Metastable dynamics in heterogeneous neural fields
Source: Front Syst Neurosci. 2015 Jun 30;9:97. doi: 10.3389/fnsys.2015.00097 (PMC4485166; doi:10.3389/fnsys.2015.00097)
Supplement: Supplementary file 1 [file Presentation1.ZIP › neural-field-toolbox/iniamari.m]

function y0 = iniamari(V_patterns, lead, remain)

% INIAMARI creates initial condition for Amari neural field solver
% within affine positive subspace in pattern simplex
% function y0 = iniamari(V_patterns, lead, remain)
%
% inputs
% V_patterns    = pattern sequence with first pattern as starting point
% lead          = coefficient of leading direction
% remain        = coefficient of all remaining directions

% determine pattern number
N = size(V_patterns, 2);

% create affine positive subspace
H = V_patterns(:, 2) - V_patterns(:, 1);    % leading edge

v = 0;
for k = 3 : N
    v = v + remain * (V_patterns(:, k) - V_patterns(:, 1));
end
y0 = V_patterns(:, 1) + lead * H + v;

return
