# Supplementary material for: Metastable dynamics in heterogeneous neural fields
Source: Front Syst Neurosci. 2015 Jun 30;9:97. doi: 10.3389/fnsys.2015.00097 (PMC4485166; doi:10.3389/fnsys.2015.00097)
Supplement: Supplementary file 1 [file Presentation1.ZIP › neural-field-toolbox/solveamari.m]

% SOLVEAMARI solves Amari equation f�r heteroclinic contour
% Requires TensorToolbox
%   http://www.sandia.gov/~tgkolda/TensorToolbox/index-2.5.html
%
% References:
% Amari, S.-I. (1977). Dynamics of pattern formation in lateral-inhibition 
% type neural fields. Biological Cybernetics, 27, 77 - 87.
% beim Graben, P. & Potthast, R. (2012). A dynamic field account to 
% language-related brain potentials. In: Rabinovich, M.; Friston, K. 
% & Varona, P. (Eds.) Principles of Brain Dynamics: Global State 
% Interactions, MIT Press, 93 - 112.
% beim Graben, P. & Hutt, A. (2014). Attractor and saddle node dynamics in 
% heterogeneous neural fields. EPJ Nonlinear Biomedical Physics, 2, 4.

clear all
close all
clc

% space parameters for Amari
X           = 2 * pi;           % simulation lenght
nx          = 100;              % spatial grid
x           = linspace(0, X, nx);   % space

% time parameters for Amari
T = 80;            % simulation duration 
nt = 1000;         % temporal grid
t = linspace(0, T, nt); % time

% spatial patterns are saddles for SHS dynamics
V1          = sin(x)';          % first pattern
V2          = sin(2*x)';        % second pattern
V3          = sin(3*x)';        % third pattern
V_patterns  = [V1, V2, V3];     % each column is one pattern

% SHS parameters
sigmarange = [1 4];     % range of growth rates
compbias = 3;           % competition bias 
lead     = 0.001;        % leading direction
rem      = 0.0001;       % remaining direction

% kernel construction
[K1, K2] = amarikernels(V_patterns, sigmarange, compbias, 1);

% create initial condition
V0 = iniamari(V_patterns, lead, rem);

% solve Amari equation by stiff multistep solver
[tt, V] = ode15s(@amarieq, t, V0, [], K1, K2);
V = V';

% plot neural field dynamics
figure
[Xm, Ym] = meshgrid(tt, x);
surf(Xm, Ym, V, 'EdgeColor', 'none');
shading interp;
axis square;
axis([0 T 0 2 * pi])
view(0, 90)
set(gcf,'renderer', 'zbuffer');
xlabel('time / a.u.')
ylabel('space / rad')
